# Supplementary material for: Genome-Driven Insights into Lactococcus sp. KTH0-1S Highlights Its Biotechnological Potential as a Cell Factory
Source: Biology (Basel). 2025 Sep 25;14(10):1323. doi: 10.3390/biology14101323 (PMC12561819; doi:10.3390/biology14101323)
Supplement: Supplementary file 1 [file biology-14-01323-s001.zip]

Archive with 1 entries (1 files):
- biology-3854913-supplementary.docx
